# Supplementary material for: Identification of 3-Methoxyphenylacetic Acid as a Phytotoxin, Produced by Rhizoctonia solani AG-3 TB
Source: Molecules. 2023 Jan 12;28(2):790. doi: 10.3390/molecules28020790 (PMC9860971; doi:10.3390/molecules28020790)
Supplement: Supplementary file 1 [file molecules-28-00790-s001.zip]

Archive with 1 entries (1 files):
- molecules-2109950-supplementary-done.pdf
